# Supplementary material for: Structural insights into the mechanism and dynamics of proteorhodopsin biogenesis and retinal scavenging
Source: Nat Commun. 2024 Aug 13;15:6950. doi: 10.1038/s41467-024-50960-3 (PMC11322631; doi:10.1038/s41467-024-50960-3)
Supplement: Supplementary file 4 — Source Data [file 41467_2024_50960_MOESM4_ESM.xlsx]

## Sheet: Supplementary Fig. 1
Gel of GPR-A18L, indicated lane was used for Supplementary Fig. 1A							Gel of PO, indicated lane was used for Supplementary Fig. 1B
